# Supplementary material for: C-Reactive Protein in Saliva as a Non-Invasive Marker of Metabolic Syndrome: A Systematic Review and Meta-Analysis
Source: Life (Basel). 2026 Mar 2;16(3):403. doi: 10.3390/life16030403 (PMC13028261; doi:10.3390/life16030403)
Supplement: Supplementary file 1 [file life-16-00403-s001.zip]

Archive with 1 entries (1 files):
- life-4057624-supplementary.pdf
